# Supplementary material for: The Cytotoxic Activity and Metabolic Profiling of Hyptis rhomboidea Mart. et Gal
Source: Molecules. 2024 Sep 5;29(17):4216. doi: 10.3390/molecules29174216 (PMC11396782; doi:10.3390/molecules29174216)
Supplement: Supplementary file 1 [file molecules-29-04216-s001.zip]

Archive with 1 entries (1 files):
- molecules-3178456-supplementary.pdf
